# Supplementary material for: Lateral Kangaroo Care in Hemodynamic Stability of Extremely Preterm Infants: Protocol Study for a Non-Inferiority Randomized Controlled Trial CANGULAT
Source: Int J Environ Res Public Health. 2021 Dec 28;19(1):293. doi: 10.3390/ijerph19010293 (PMC8750690; doi:10.3390/ijerph19010293)
Supplement: Supplementary file 1 [file ijerph-19-00293-s001.zip]

Archive with 1 entries (1 files):
- ijerph-1470997-supplementary.pdf
